# Supplementary material for: BRCA1 Intragenic Duplication Combined with a Likely Pathogenic TP53 Variant in a Patient with Triple-Negative Breast Cancer: Clinical Risk and Management
Source: Int J Mol Sci. 2024 Jun 6;25(11):6274. doi: 10.3390/ijms25116274 (PMC11173113; doi:10.3390/ijms25116274)
Supplement: Supplementary file 1 [file ijms-25-06274-s001.zip]

Archive with 1 entries (1 files):
- ijms-2993500-supplementary.pdf
